# Supplementary material for: Large changes in detected selection signatures after a selection limit in mice bred for voluntary wheel-running behavior
Source: PLoS One. 2024 Aug 1;19(8):e0306397. doi: 10.1371/journal.pone.0306397 (PMC11293672; doi:10.1371/journal.pone.0306397)
Supplement: S3 Table — Includes chromosomal location, size of region, most statistically significant base pair p-value, and position of this base pair. (XLSX) [file pone.0306397.s006.xlsx]

## Sheet: All_gen22_diff_regions
Chr	minPOS	maxPOS	Size	Loci	Lowest_P	P_position
1	56184834	56184834	1	1	0.00166	56184834
1	66841342	66841342	1	1	0.00227	66841342
1	76568946	76568949	4	4	0.00185	76568947
1	78065677	78065681	5	5	0.00156	78065679
1	80373843	80373843	1	1	0.0013	80373843
1	96800303	99163593	2363291	4	0.000731	98508535
1	115291470	115321801	30332	2	0.00122	115321801
1	129857609	129857609	1	1	0.00165	129857609
1	131745320	131745320	1	1	0.00213	131745320
1	134155446	134155446	1	1	0.00129	134155446
1	152318219	153239876	921658	40	0.000319	153134070
1	156449163	156684005	234843	3	0.000773	156684005
1	171530314	171530314	1	1	0.00163	171530314
1	172815215	172815234	20	5	0.000459	172815228
1	176139641	176139642	2	2	0.00229	176139641
1	184131792	184131792	1	1	0.00145	184131792
1	189326130	189336091	9962	2	0.0022	189336091
1	190340677	190340677	1	1	0.00232	190340677
1	193321568	194530387	1208820	4	0.000543	194530387
2	4595395	4595395	1	1	0.00223	4595395
2	5911032	5911032	1	1	0.0021	5911032
2	15048582	15048582	1	1	0.00189	15048582
2	18544877	18544877	1	1	0.00211	18544877
2	19935543	20333028	397486	2	0.000451	19957614
2	35320790	35320790	1	1	0.00199	35320790
2	43123965	43124032	68	2	0.00114	43124032
2	55464409	55464409	1	1	0.00219	55464409
2	62453172	63141827	688656	3	0.000801	62453172
2	65287824	65287824	1	1	0.00127	65287824
2	71371788	71371788	1	1	0.00238	71371788
2	78021909	78974325	952417	3	5.35e-05	78021909
2	86516172	86516172	1	1	0.00147	86516172
2	88717348	88717348	1	1	0.00222	88717348
2	94843150	94843150	1	1	0.000357	94843150
2	100169121	100169121	1	1	0.00175	100169121
2	127994983	128028560	33578	2	0.000497	128028560
2	143944690	143944695	6	2	0.0018	143944695
2	148133303	148644772	511470	2	0.00162	148133303
2	150781853	150781853	1	1	0.0012	150781853
2	156186219	156186219	1	1	0.00175	156186219
2	157708664	157708664	1	1	0.00183	157708664
2	166324534	166324534	1	1	0.000839	166324534
2	174961638	174961638	1	1	0.00238	174961638
3	3054332	3054340	9	3	0.00136	3054340
3	5118335	5118337	3	2	0.00187	5118335
3	8052844	8052844	1	1	0.000882	8052844
3	12298752	12298753	2	2	0.00202	12298752
3	15351470	15351470	1	1	0.00164	15351470
3	17019033	17019033	1	1	0.00137	17019033
3	19052207	19744879	692673	2	0.000755	19130588
3	26870538	26870538	1	1	0.000881	26870538
3	33437932	33437932	1	1	0.00214	33437932
3	49282990	50011709	728720	6	0.00074	50011709
3	62497707	62497707	1	1	0.00228	62497707
3	65057638	65630451	572814	2	0.00127	65287824
3	69516519	69562247	45729	2	0.0014	69516519
3	71541130	71541130	1	1	0.00206	71541130
3	76213780	76213780	1	1	0.00161	76213780
3	79277479	79277479	1	1	0.00141	79277479
3	84025586	84025586	1	1	0.00102	84025586
3	85605785	85605785	1	1	0.00173	85605785
3	92617795	92617806	12	8	0.00119	92617795
3	93786901	93786901	1	1	0.000803	93786901
3	117458900	117458913	14	14	0.00147	117458906
3	128220330	128220331	2	2	0.00225	128220330
3	135330233	135330233	1	1	0.00137	135330233
3	158014295	158014296	2	2	0.00226	158014295
4	12371575	12371577	3	2	0.00187	12371575
4	24436032	24436032	1	1	0.00148	24436032
4	62763634	63010353	246720	8	0.00088	63010353
4	75191185	75285780	94596	3	0.000812	75191185
4	82673653	82673658	6	2	0.00149	82673658
4	86945621	86975761	30141	3	0.000888	86945621
4	96887293	96887293	1	1	0.00166	96887293
4	98815648	98815648	1	1	0.00183	98815648
4	113812929	113812929	1	1	0.000633	113812929
4	119993539	120614667	621129	2	0.000799	119993539
4	137130315	137242791	112477	2	0.00151	137130315
4	143908278	146052274	2143997	7	0.000561	144319541
4	147394187	147833385	439199	2	0.00169	147833385
4	153000996	153000996	1	1	0.00108	153000996
5	3319188	3319188	1	1	0.00199	3319188
5	14933139	15039883	106745	2	0.00152	14933139
5	28849750	28849750	1	1	0.00232	28849750
5	29903094	29903094	1	1	0.00109	29903094
5	32384612	32975871	591260	32	0.000267	32817487
5	34094474	34094475	2	2	0.00216	34094474
5	46140449	46140449	1	1	0.0023	46140449
5	48555108	48841992	286885	2	0.000594	48733862
5	55134274	55418948	284675	2	0.000455	55134274
5	102846390	106315986	3469597	63	0.000278	104043520
5	108017791	108422190	404400	11	0.000392	108422190
5	109792429	109815071	22643	2	0.000669	109794165
5	117858280	117858280	1	1	0.00188	117858280
5	119610419	119610419	1	1	0.00181	119610419
5	127527223	127527226	4	4	0.000804	127527224
5	135267467	135267467	1	1	0.00231	135267467
5	137658897	138422893	763997	2	0.00071	138422893
6	3050678	3050736	59	7	0.000852	3050678
6	13626172	13626172	1	1	0.00232	13626172
6	17907958	17907958	1	1	0.00232	17907958
6	37720073	37774881	54809	2	0.000723	37774881
6	42071816	42071819	4	2	0.00233	42071819
6	53198380	53198380	1	1	0.00161	53198380
6	54224834	54224834	1	1	0.000547	54224834
6	66710779	67947189	1236411	6	0.00104	67219773
6	78441788	78516634	74847	2	0.000779	78498281
6	100734500	101373815	639316	4	0.000805	100914722
6	105860744	105860744	1	1	0.00196	105860744
6	118927994	118927994	1	1	0.00235	118927994
6	122815876	124446843	1630968	43	0.000185	122877547
6	127327909	127327909	1	1	0.00184	127327909
6	129903425	130881077	977653	4	0.000592	129906200
6	134006713	134006713	1	1	0.000858	134006713
6	138116311	138116311	1	1	0.00149	138116311
6	145105531	145671723	566193	3	0.00121	145261295
6	148683125	148683142	18	2	0.00138	148683142
7	3316679	3316679	1	1	0.00159	3316679
7	14240713	14240713	1	1	0.00194	14240713
7	33678534	33678534	1	1	0.000603	33678534
7	38414296	38414298	3	2	0.00178	38414296
7	39585512	39585512	1	1	0.00132	39585512
7	45660261	45660261	1	1	0.00158	45660261
7	48190126	48395024	204899	3	0.00185	48395024
7	51146343	51178384	32042	2	0.0014	51178384
7	52214348	52796909	582562	3	0.000274	52502359
7	67122149	67122149	1	1	0.00203	67122149
7	76796863	76796863	1	1	0.00183	76796863
7	125487398	126553078	1065681	4	0.00113	126553078
7	130082962	130082962	1	1	0.00202	130082962
8	7941352	7941357	6	5	0.0017	7941354
8	14409870	14409870	1	1	0.00194	14409870
8	21326592	21326593	2	2	0.00237	21326592
8	35107677	35393777	286101	6	0.000651	35107677
8	51417041	51833212	416172	3	0.000887	51417041
8	53454079	53454079	1	1	0.00205	53454079
8	64370460	64613535	243076	3	0.00165	64613534
8	70024362	70024362	1	1	0.00178	70024362
8	75229743	75346198	116456	3	0.000837	75229743
8	87985916	88598166	612251	5	0.000107	88058479
8	96405723	97291117	885395	2	0.000813	96405723
8	121482384	121482384	1	1	0.00142	121482384
8	123909374	123909374	1	1	0.00112	123909374
8	129160793	129160801	9	3	0.000697	129160800
9	15080446	15080446	1	1	0.00101	15080446
9	35538131	36323155	785025	9	0.000468	36109120
9	41963229	41963238	10	2	0.00128	41963238
9	52502359	53282125	779767	3	0.000274	52502359
9	58034326	58549800	515475	13	0.000894	58385844
9	80349989	82894555	2544567	27	0.000158	80827740
9	97510528	98565866	1055339	13	0.000731	98508535
10	14067617	18376599	4308983	25	0.000591	15163635
10	20890526	21419406	528881	33	0.000387	21419393
10	91120808	91120808	1	1	0.00224	91120808
10	100914722	100980288	65567	2	0.000805	100914722
10	104693825	105606785	912961	2	0.000279	105007032
11	4768554	4972833	204280	2	0.00171	4972833
11	30924001	30924001	1	1	0.00169	30924001
11	33232210	33232210	1	1	0.00147	33232210
11	38544903	38769001	224099	7	0.000871	38550877
11	42445920	42445920	1	1	0.00183	42445920
11	46670441	46670441	1	1	0.00221	46670441
11	64658263	64658263	1	1	0.00135	64658263
11	66887949	66887949	1	1	0.00236	66887949
11	71492271	71492271	1	1	0.000404	71492271
11	78255563	79554478	1298916	10	0.000779	78498281
11	82280339	82797081	516743	11	0.00121	82330819
11	88953813	89588083	634271	3	0.00159	89433845
11	93129916	96570699	3440784	9	0.000357	94843150
11	98079998	99390768	1310771	7	0.000731	98508535
11	102764190	102764190	1	1	0.00154	102764190
11	109794165	109794165	1	1	0.000669	109794165
11	118316576	118316576	1	1	0.00142	118316576
11	119501798	119501814	17	16	0.00214	119501806
12	44683858	44683858	1	1	0.00133	44683858
12	55062644	55465877	403234	19	0.000455	55134274
12	62942248	63872529	930282	2	0.00088	63010353
12	85525326	85850520	325195	3	0.00117	85525331
12	92482127	92482127	1	1	0.00195	92482127
12	104261533	104566309	304777	4	0.000992	104346810
12	107464604	107464615	12	2	0.00134	107464615
12	110453438	111174231	720794	6	0.00113	110856728
12	112247645	114447066	2199422	19	0.000203	112316878
12	115819849	116180521	360673	8	0.00112	116180519
12	117361792	117685720	323929	6	0.00122	117685720
13	15174680	15174680	1	1	0.00202	15174680
13	17990458	17990458	1	1	0.00196	17990458
13	23449271	25989312	2540042	19	0.000386	25155828
13	38617054	38617055	2	2	0.0016	38617054
13	46088694	46866721	778028	33	0.000969	46857585
13	48733862	48733862	1	1	0.000594	48733862
13	56726869	59359813	2632945	9	0.000177	58562724
13	67794489	68000607	206119	2	0.00116	68000607
13	72334469	72722565	388097	3	0.00118	72334469
13	74559069	74559069	1	1	0.00208	74559069
13	91415934	91415936	3	3	0.00226	91415935
13	110482929	111296783	813855	3	0.00113	110856728
13	116210672	116514145	303474	4	0.00147	116210672
14	8720443	8720444	2	2	0.00168	8720443
14	22813817	22813820	4	3	0.00222	22813819
14	26986744	28000963	1014220	3	0.000673	27764841
14	52115206	53776455	1661250	42	0.000274	52502359
14	77333032	78080942	747911	4	5.35e-05	78021909
14	83778431	83778431	1	1	0.000848	83778431
14	90146485	90146485	1	1	0.00124	90146485
14	91713654	91713654	1	1	0.00108	91713654
14	98052817	98052817	1	1	0.00202	98052817
14	101063705	101426314	362610	4	0.00107	101373815
14	105361133	105361133	1	1	0.00218	105361133
14	122321527	122321527	1	1	0.0021	122321527
14	124381532	124381532	1	1	0.00221	124381532
15	19012857	20058414	1045558	6	0.000451	19957614
15	21701589	21701589	1	1	0.00217	21701589
15	23237558	24085693	848136	9	0.00102	23491351
15	34653991	35007044	353054	3	0.000809	35007044
15	36138632	36138632	1	1	0.00224	36138632
15	41739837	41841158	101322	3	0.00153	41774241
15	43429125	43689039	259915	5	0.00187	43429126
15	52960842	52960853	12	8	0.00192	52960845
15	66418288	66418288	1	1	0.00197	66418288
15	77544296	77544296	1	1	0.00151	77544296
15	92568903	93908540	1339638	7	0.00074	93129916
16	28919888	28919888	1	1	0.000888	28919888
16	31670034	33253422	1583389	13	0.000267	32817487
16	59709503	60467306	757804	6	0.000582	60118834
16	66178129	66178131	3	2	0.000834	66178131
16	90947084	90947084	1	1	0.00176	90947084
16	92952662	92952663	2	2	0.00101	92952662
17	7963177	7963177	1	1	0.00209	7963177
17	9475592	9475592	1	1	0.00211	9475592
17	18556022	20195383	1639362	9	0.000451	19957614
17	22184704	22184704	1	1	0.000853	22184704
17	23517574	24597658	1080085	9	0.00134	24136833
17	32069792	32069792	1	1	0.00225	32069792
17	33479321	33479321	1	1	0.00185	33479321
17	38624216	38624216	1	1	0.00207	38624216
17	47771723	47771723	1	1	0.00165	47771723
17	51621660	52240999	619340	4	0.00041	52115213
17	53761985	53762042	58	5	0.00145	53762042
17	76247486	76247486	1	1	0.00219	76247486
17	82248102	82248102	1	1	0.00201	82248102
17	88036507	88246670	210164	4	0.000107	88058479
17	91914875	91974401	59527	13	0.00113	91974396
17	93191412	93191413	2	2	0.000956	93191412
18	18081589	18081589	1	1	0.00145	18081589
18	33776386	33776386	1	1	0.002	33776386
18	46058252	46058252	1	1	0.0019	46058252
18	57707454	60118834	2411381	128	0.000177	58562724
18	64683217	64683220	4	3	0.00125	64683218
18	75181757	75181758	2	2	0.00142	75181757
18	78018740	78504680	485941	4	5.35e-05	78021909
18	84855146	84855146	1	1	0.000448	84855146
18	86781664	87464847	683184	3	0.000888	86945621
19	15962894	15962894	1	1	0.00233	15962894
19	57219122	58397608	1178487	8	0.000879	57672881
X	87597378	87597378	1	1	0.00134	87597378
X	100735252	100735252	1	1	0.000933	100735252
X	147266317	147266317	1	1	0.00186	147266317
