# Supplementary material for: Large changes in detected selection signatures after a selection limit in mice bred for voluntary wheel-running behavior
Source: PLoS One. 2024 Aug 1;19(8):e0306397. doi: 10.1371/journal.pone.0306397 (PMC11293672; doi:10.1371/journal.pone.0306397)
Supplement: S4 Table — (XLSX) [file pone.0306397.s007.xlsx]

## Sheet: Top_g22_regions_all_tests_01_un
Strict_g22_genes
C3ar1
Hivep2
Htr1b
Ibsp
Aff1
Gbp4
Clec4d
Cited2
Ncf2
Nmbr
Ube2e3
Mapk10
Ahi1
Zfp326
Mettl3
Or4e5
Or4e1
Or4e2
Tsen15
Arpc5
Chd8
Clec4b1
1700027F06Rik
Abracl
Clec4a3
Nudt9
1700016H13Rik
Mepe
Lrrc8c
Gbp6
Slc14a1
Epsti1
Hsd17b11
Supt16
Nup153
Slc27a6
Minar2
Arhgap24
Lrrc8d
Vmn2r19
Vmn2r27
Clstn3
Enox1
Hsd17b13
Vmn2r24
Klhl8
Or10g3b
Or10g1b
Or10g1
Or10g3
Tox4
Colgalt2
Pisd
Gm14461
Txlnb
Heca
Stmnd1
Gm1587
Clec4b2
Lrrc8b
Vmn2r23
Clec4a4
Vmn2r25
Vmn2r21
Vmn2r22
Siglec15
Zfp951
Gbp10
Gm6994
Gbp11
Dspp
Rbm24
Vmn2r20
Ect2l
Snord8
Scpppq1
Epg5
Gm19519
Gm20125
