# Supplementary material for: Large changes in detected selection signatures after a selection limit in mice bred for voluntary wheel-running behavior
Source: PLoS One. 2024 Aug 1;19(8):e0306397. doi: 10.1371/journal.pone.0306397 (PMC11293672; doi:10.1371/journal.pone.0306397)
Supplement: S5 Table — Includes GO terms, fold enrichment, and raw p-values. (XLSX) [file pone.0306397.s008.xlsx]

## Sheet: ToppGene_results
Analysis Type:	PANTHER Overrepresentation Test (Released 20231017)
Annotation Version and Release Date:	GO Ontology database DOI: 10.5281/zenodo.10536401 Released 2024-01-17
Analyzed List:	upload_1 (Mus musculus)
Reference List:	Mus musculus (all genes in database)
Test Type:	FISHER
Correction:	NONE
GO biological process complete	Mus musculus - REFLIST (21983)	upload_1 (289)	upload_1 (expected)	upload_1 (over/under)	upload_1 (fold Enrichment)	upload_1 (raw P-value)
negative regulation of MyD88-independent toll-like receptor signaling pathway (GO:0034128)	1	1	0.01	+	76.07	0.0258
protein localization to actin cytoskeleton (GO:1903119)	1	1	0.01	+	76.07	0.0258
synapse assembly involved in innervation (GO:0060386)	1	1	0.01	+	76.07	0.0258
tolerance induction to nonself antigen (GO:0002462)	1	1	0.01	+	76.07	0.0258
pallium cell proliferation in forebrain (GO:0022013)	1	1	0.01	+	76.07	0.0258
negative regulation of G2/MI transition of meiotic cell cycle (GO:0110031)	1	1	0.01	+	76.07	0.0258
ribosome hibernation (GO:0141014)	1	1	0.01	+	76.07	0.0258
negative regulation of cell communication by electrical coupling involved in cardiac conduction (GO:1901845)	1	1	0.01	+	76.07	0.0258
negative regulation of lipid droplet fusion (GO:0160078)	1	1	0.01	+	76.07	0.0258
positive regulation of mast cell apoptotic process (GO:0033027)	1	1	0.01	+	76.07	0.0258
barbed-end actin filament uncapping (GO:0051638)	1	1	0.01	+	76.07	0.0258
regulation of protein catabolic process at presynapse, modulating synaptic transmission (GO:0099575)	1	1	0.01	+	76.07	0.0258
regulation of collateral sprouting of intact axon in response to injury (GO:0048683)	1	1	0.01	+	76.07	0.0258
transforming growth factor beta1 activation (GO:0036364)	1	1	0.01	+	76.07	0.0258
mandibular condyle articular cartilage development (GO:0061978)	1	1	0.01	+	76.07	0.0258
temporomandibular joint articular cartilage development (GO:0061976)	1	1	0.01	+	76.07	0.0258
negative regulation of growth plate cartilage chondrocyte proliferation (GO:0061914)	1	1	0.01	+	76.07	0.0258
positive regulation of protein localization to actin cortical patch (GO:1904372)	1	1	0.01	+	76.07	0.0258
regulation of protein localization to actin cortical patch (GO:1904370)	1	1	0.01	+	76.07	0.0258
negative regulation of antigen processing and presentation of endogenous peptide antigen via MHC class I (GO:1904283)	1	1	0.01	+	76.07	0.0258
regulation of antigen processing and presentation of endogenous peptide antigen via MHC class I (GO:1904282)	1	1	0.01	+	76.07	0.0258
negative regulation of serine C-palmitoyltransferase activity (GO:1904221)	1	1	0.01	+	76.07	0.0258
negative regulation of cardiac conduction (GO:1903780)	1	1	0.01	+	76.07	0.0258
regulation of mRNA stability involved in response to stress (GO:0010610)	1	1	0.01	+	76.07	0.0258
negative regulation of T cell mediated cytotoxicity directed against tumor cell target (GO:0002853)	1	1	0.01	+	76.07	0.0258
positive regulation of tau-protein kinase activity (GO:1902949)	1	1	0.01	+	76.07	0.0258
rhombomere 4 development (GO:0021570)	3	2	0.04	+	50.71	0.00164
negative regulation of antigen processing and presentation of peptide antigen via MHC class I (GO:0002590)	2	1	0.03	+	38.03	0.0384
regulation of MyD88-independent toll-like receptor signaling pathway (GO:0034127)	2	1	0.03	+	38.03	0.0384
positive regulation of neutrophil differentiation (GO:0045660)	2	1	0.03	+	38.03	0.0384
tolerance induction dependent upon immune response (GO:0002461)	2	1	0.03	+	38.03	0.0384
response to nickel cation (GO:0010045)	2	1	0.03	+	38.03	0.0384
progesterone biosynthetic process (GO:0006701)	2	1	0.03	+	38.03	0.0384
distal tubule morphogenesis (GO:0072156)	2	1	0.03	+	38.03	0.0384
positive regulation of pre-miRNA processing (GO:2000633)	2	1	0.03	+	38.03	0.0384
sneeze reflex (GO:0160023)	2	1	0.03	+	38.03	0.0384
cellular response to cell-matrix adhesion (GO:0071460)	2	1	0.03	+	38.03	0.0384
negative regulation of timing of anagen (GO:0051886)	2	1	0.03	+	38.03	0.0384
cellular response to morphine (GO:0071315)	2	1	0.03	+	38.03	0.0384
mitochondrial magnesium ion transmembrane transport (GO:0045016)	2	1	0.03	+	38.03	0.0384
actin filament uncapping (GO:0051695)	2	1	0.03	+	38.03	0.0384
trans-synaptic signaling by neuropeptide, modulating synaptic transmission (GO:0099551)	2	1	0.03	+	38.03	0.0384
trans-synaptic signaling by neuropeptide (GO:0099540)	2	1	0.03	+	38.03	0.0384
bombesin receptor signaling pathway (GO:0031989)	2	1	0.03	+	38.03	0.0384
transforming growth factor beta activation (GO:0036363)	2	1	0.03	+	38.03	0.0384
avascular cornea development in camera-type eye (GO:0036331)	2	1	0.03	+	38.03	0.0384
vesicle tethering to endoplasmic reticulum (GO:0099044)	2	1	0.03	+	38.03	0.0384
adrenal cortex formation (GO:0035802)	2	1	0.03	+	38.03	0.0384
negative regulation of excitatory synapse assembly (GO:1904890)	2	1	0.03	+	38.03	0.0384
negative regulation of RNA polymerase II transcription preinitiation complex assembly (GO:0017055)	2	1	0.03	+	38.03	0.0384
positive regulation of myeloid dendritic cell activation (GO:0030887)	2	1	0.03	+	38.03	0.0384
positive regulation of polarized epithelial cell differentiation (GO:0030862)	2	1	0.03	+	38.03	0.0384
positive regulation of transferrin receptor binding (GO:1904437)	2	1	0.03	+	38.03	0.0384
regulation of transferrin receptor binding (GO:1904435)	2	1	0.03	+	38.03	0.0384
positive regulation of ferrous iron binding (GO:1904434)	2	1	0.03	+	38.03	0.0384
regulation of ferrous iron binding (GO:1904432)	2	1	0.03	+	38.03	0.0384
positive regulation of odontogenesis of dentin-containing tooth (GO:0042488)	2	1	0.03	+	38.03	0.0384
negative regulation of RNA export from nucleus (GO:0046832)	2	1	0.03	+	38.03	0.0384
thymus epithelium morphogenesis (GO:0097536)	2	1	0.03	+	38.03	0.0384
lymphoid lineage cell migration into thymus (GO:0097535)	2	1	0.03	+	38.03	0.0384
gamma-aminobutyric acid secretion, neurotransmission (GO:0061534)	2	1	0.03	+	38.03	0.0384
glial cell-neuron signaling (GO:0150098)	2	1	0.03	+	38.03	0.0384
regulation of serine C-palmitoyltransferase activity (GO:1904220)	2	1	0.03	+	38.03	0.0384
negative regulation of cell communication by electrical coupling (GO:0010651)	2	1	0.03	+	38.03	0.0384
negative regulation of Rac protein signal transduction (GO:0035021)	4	2	0.05	+	38.03	0.00243
response to dithiothreitol (GO:0072720)	2	1	0.03	+	38.03	0.0384
positive regulation of single stranded viral RNA replication via double stranded DNA intermediate (GO:0045870)	2	1	0.03	+	38.03	0.0384
cyclic-GMP-AMP transmembrane import across plasma membrane (GO:0140361)	6	2	0.08	+	25.36	0.00446
dTMP biosynthetic process (GO:0006231)	6	2	0.08	+	25.36	0.00446
alkanesulfonate transport (GO:0042918)	6	2	0.08	+	25.36	0.00446
pyrimidine deoxyribonucleoside monophosphate biosynthetic process (GO:0009177)	6	2	0.08	+	25.36	0.00446
taurine transport (GO:0015734)	6	2	0.08	+	25.36	0.00446
rhombomere development (GO:0021546)	9	3	0.12	+	25.36	0.000436
antifungal innate immune response (GO:0061760)	17	5	0.22	+	22.37	7.81e-06
negative regulation of hair follicle development (GO:0051799)	7	2	0.09	+	21.73	0.00569
guanine nucleotide transmembrane transport (GO:1903790)	7	2	0.09	+	21.73	0.00569
guanine nucleotide transport (GO:0001408)	8	2	0.11	+	19.02	0.00705
protein hexamerization (GO:0034214)	9	2	0.12	+	16.9	0.00854
cellular response to iron ion (GO:0071281)	9	2	0.12	+	16.9	0.00854
UTP biosynthetic process (GO:0006228)	9	2	0.12	+	16.9	0.00854
cyclic nucleotide transport (GO:0070729)	9	2	0.12	+	16.9	0.00854
facial nerve structural organization (GO:0021612)	10	2	0.13	+	15.21	0.0102
positive regulation of synapse maturation (GO:0090129)	10	2	0.13	+	15.21	0.0102
pyrimidine deoxyribonucleotide biosynthetic process (GO:0009221)	10	2	0.13	+	15.21	0.0102
deoxyribonucleoside monophosphate biosynthetic process (GO:0009157)	10	2	0.13	+	15.21	0.0102
UTP metabolic process (GO:0046051)	11	2	0.14	+	13.83	0.0119
vascular associated smooth muscle cell proliferation (GO:1990874)	11	2	0.14	+	13.83	0.0119
actin filament network formation (GO:0051639)	11	2	0.14	+	13.83	0.0119
GTP biosynthetic process (GO:0006183)	11	2	0.14	+	13.83	0.0119
negative regulation of nuclear-transcribed mRNA catabolic process, deadenylation-dependent decay (GO:1900152)	11	2	0.14	+	13.83	0.0119
AV node cell to bundle of His cell communication (GO:0086067)	11	2	0.14	+	13.83	0.0119
facial nerve morphogenesis (GO:0021610)	12	2	0.16	+	12.68	0.0138
facial nerve development (GO:0021561)	12	2	0.16	+	12.68	0.0138
CTP biosynthetic process (GO:0006241)	12	2	0.16	+	12.68	0.0138
adhesion of symbiont to host (GO:0044406)	12	2	0.16	+	12.68	0.0138
cranial nerve structural organization (GO:0021604)	13	2	0.17	+	11.7	0.0158
dTMP metabolic process (GO:0046073)	13	2	0.17	+	11.7	0.0158
glutamate secretion (GO:0014047)	13	2	0.17	+	11.7	0.0158
pyrimidine ribonucleoside triphosphate biosynthetic process (GO:0009209)	13	2	0.17	+	11.7	0.0158
CTP metabolic process (GO:0046036)	14	2	0.18	+	10.87	0.0179
pyrimidine nucleoside monophosphate biosynthetic process (GO:0009130)	14	2	0.18	+	10.87	0.0179
regulation of hair follicle development (GO:0051797)	21	3	0.28	+	10.87	0.00358
aspartate transmembrane transport (GO:0015810)	21	3	0.28	+	10.87	0.00358
complement receptor mediated signaling pathway (GO:0002430)	15	2	0.2	+	10.14	0.0201
smooth muscle cell proliferation (GO:0048659)	15	2	0.2	+	10.14	0.0201
positive regulation of nuclear-transcribed mRNA catabolic process, deadenylation-dependent decay (GO:1900153)	15	2	0.2	+	10.14	0.0201
regulation of low-density lipoprotein particle clearance (GO:0010988)	15	2	0.2	+	10.14	0.0201
negative regulation of neuroinflammatory response (GO:0150079)	15	2	0.2	+	10.14	0.0201
retinal rod cell development (GO:0046548)	15	2	0.2	+	10.14	0.0201
cranial nerve morphogenesis (GO:0021602)	31	4	0.41	+	9.81	0.00106
negative regulation of activated T cell proliferation (GO:0046007)	16	2	0.21	+	9.51	0.0224
pyrimidine ribonucleoside triphosphate metabolic process (GO:0009208)	16	2	0.21	+	9.51	0.0224
pyrimidine deoxyribonucleoside monophosphate metabolic process (GO:0009176)	16	2	0.21	+	9.51	0.0224
pyrimidine nucleoside triphosphate biosynthetic process (GO:0009148)	16	2	0.21	+	9.51	0.0224
GPI anchor biosynthetic process (GO:0006506)	33	4	0.43	+	9.22	0.00131
purine-containing compound transmembrane transport (GO:0072530)	25	3	0.33	+	9.13	0.00557
defense response to protozoan (GO:0042832)	42	5	0.55	+	9.06	0.000349
GPI anchor metabolic process (GO:0006505)	34	4	0.45	+	8.95	0.00145
nucleosome disassembly (GO:0006337)	17	2	0.22	+	8.95	0.0248
resolution of meiotic recombination intermediates (GO:0000712)	17	2	0.22	+	8.95	0.0248
2'-deoxyribonucleotide biosynthetic process (GO:0009265)	17	2	0.22	+	8.95	0.0248
deoxyribonucleotide biosynthetic process (GO:0009263)	17	2	0.22	+	8.95	0.0248
deoxyribose phosphate biosynthetic process (GO:0046385)	17	2	0.22	+	8.95	0.0248
positive regulation of myelination (GO:0031643)	26	3	0.34	+	8.78	0.00616
regulation of nuclear-transcribed mRNA catabolic process, deadenylation-dependent decay (GO:1900151)	26	3	0.34	+	8.78	0.00616
locomotor rhythm (GO:0045475)	18	2	0.24	+	8.45	0.0273
negative regulation of synapse organization (GO:1905809)	18	2	0.24	+	8.45	0.0273
regulation of autophagosome maturation (GO:1901096)	18	2	0.24	+	8.45	0.0273
C4-dicarboxylate transport (GO:0015740)	27	3	0.35	+	8.45	0.00678
negative regulation of protein import into nucleus (GO:0042308)	18	2	0.24	+	8.45	0.0273
positive regulation of transcription by RNA polymerase III (GO:0045945)	18	2	0.24	+	8.45	0.0273
response to protozoan (GO:0001562)	46	5	0.6	+	8.27	0.000512
negative regulation of nucleocytoplasmic transport (GO:0046823)	28	3	0.37	+	8.15	0.00743
preganglionic parasympathetic fiber development (GO:0021783)	19	2	0.25	+	8.01	0.03
response to iron ion (GO:0010039)	19	2	0.25	+	8.01	0.03
pyrimidine ribonucleotide biosynthetic process (GO:0009220)	19	2	0.25	+	8.01	0.03
hair follicle morphogenesis (GO:0031069)	38	4	0.5	+	8.01	0.00211
granulocyte differentiation (GO:0030851)	29	3	0.38	+	7.87	0.00812
protein-DNA complex disassembly (GO:0032986)	20	2	0.26	+	7.61	0.0327
negative regulation of astrocyte differentiation (GO:0048712)	20	2	0.26	+	7.61	0.0327
smooth muscle cell migration (GO:0014909)	20	2	0.26	+	7.61	0.0327
regulation of cytoplasmic translation (GO:2000765)	31	3	0.41	+	7.36	0.00961
regulation of hair cycle (GO:0042634)	31	3	0.41	+	7.36	0.00961
negative regulation of macroautophagy (GO:0016242)	31	3	0.41	+	7.36	0.00961
regulation of antigen processing and presentation (GO:0002577)	21	2	0.28	+	7.24	0.0355
negative regulation of meiotic cell cycle (GO:0051447)	21	2	0.28	+	7.24	0.0355
anatomical structure arrangement (GO:0048532)	21	2	0.28	+	7.24	0.0355
pyrimidine deoxyribonucleotide metabolic process (GO:0009219)	21	2	0.28	+	7.24	0.0355
pyrimidine nucleoside triphosphate metabolic process (GO:0009147)	21	2	0.28	+	7.24	0.0355
definitive hemopoiesis (GO:0060216)	22	2	0.29	+	6.92	0.0384
nucleotide transmembrane transport (GO:1901679)	22	2	0.29	+	6.92	0.0384
hair follicle maturation (GO:0048820)	22	2	0.29	+	6.92	0.0384
epidermis morphogenesis (GO:0048730)	44	4	0.58	+	6.92	0.00345
parasympathetic nervous system development (GO:0048486)	22	2	0.29	+	6.92	0.0384
pyrimidine nucleoside monophosphate metabolic process (GO:0009129)	22	2	0.29	+	6.92	0.0384
regulation of lipoprotein particle clearance (GO:0010984)	22	2	0.29	+	6.92	0.0384
defense response to fungus (GO:0050832)	55	5	0.72	+	6.92	0.00108
positive regulation of cyclase activity (GO:0031281)	34	3	0.45	+	6.71	0.0121
nitric oxide biosynthetic process (GO:0006809)	23	2	0.3	+	6.61	0.0414
regulation of synapse maturation (GO:0090128)	23	2	0.3	+	6.61	0.0414
dicarboxylic acid transport (GO:0006835)	70	6	0.92	+	6.52	0.000463
positive regulation of lyase activity (GO:0051349)	35	3	0.46	+	6.52	0.013
positive regulation of stem cell differentiation (GO:2000738)	24	2	0.32	+	6.34	0.0444
retinal rod cell differentiation (GO:0060221)	24	2	0.32	+	6.34	0.0444
regulation of mitochondrial depolarization (GO:0051900)	24	2	0.32	+	6.34	0.0444
negative regulation of T cell mediated immunity (GO:0002710)	24	2	0.32	+	6.34	0.0444
embryonic skeletal system morphogenesis (GO:0048704)	108	9	1.42	+	6.34	2.24e-05
calcium-dependent cell-cell adhesion via plasma membrane cell adhesion molecules (GO:0016339)	37	3	0.49	+	6.17	0.015
regulation of transcription by RNA polymerase III (GO:0006359)	25	2	0.33	+	6.09	0.0476
adrenal gland development (GO:0030325)	25	2	0.33	+	6.09	0.0476
superoxide metabolic process (GO:0006801)	39	3	0.51	+	5.85	0.0171
embryonic skeletal system development (GO:0048706)	146	11	1.92	+	5.73	6.8e-06
response to fungus (GO:0009620)	67	5	0.88	+	5.68	0.00245
vasoconstriction (GO:0042310)	41	3	0.54	+	5.57	0.0194
cranial nerve development (GO:0021545)	57	4	0.75	+	5.34	0.00812
hair follicle development (GO:0001942)	107	7	1.41	+	4.98	0.000727
negative regulation of endothelial cell proliferation (GO:0001937)	46	3	0.6	+	4.96	0.0257
cellular response to osmotic stress (GO:0071470)	47	3	0.62	+	4.86	0.0271
regulation of cyclase activity (GO:0031279)	47	3	0.62	+	4.86	0.0271
hair cycle process (GO:0022405)	111	7	1.46	+	4.8	0.000891
molting cycle process (GO:0022404)	111	7	1.46	+	4.8	0.000891
spleen development (GO:0048536)	48	3	0.63	+	4.75	0.0285
nerve development (GO:0021675)	99	6	1.3	+	4.61	0.00249
regulation of lyase activity (GO:0051339)	50	3	0.66	+	4.56	0.0315
autonomic nervous system development (GO:0048483)	50	3	0.66	+	4.56	0.0315
hair cycle (GO:0042633)	117	7	1.54	+	4.55	0.00119
molting cycle (GO:0042303)	117	7	1.54	+	4.55	0.00119
regulation of lamellipodium organization (GO:1902743)	51	3	0.67	+	4.47	0.033
positive regulation of nervous system process (GO:0031646)	51	3	0.67	+	4.47	0.033
glycolipid biosynthetic process (GO:0009247)	68	4	0.89	+	4.47	0.0143
positive regulation of protein localization to nucleus (GO:1900182)	103	6	1.35	+	4.43	0.00301
iron ion transport (GO:0006826)	52	3	0.68	+	4.39	0.0346
adherens junction organization (GO:0034332)	53	3	0.7	+	4.31	0.0362
morphogenesis of an epithelial sheet (GO:0002011)	54	3	0.71	+	4.23	0.0379
regulation of membrane depolarization (GO:0003254)	54	3	0.71	+	4.23	0.0379
cellular response to type II interferon (GO:0071346)	109	6	1.43	+	4.19	0.00392
skeletal system morphogenesis (GO:0048705)	256	14	3.37	+	4.16	1.29e-05
protein lipidation (GO:0006497)	93	5	1.22	+	4.09	0.00906
negative regulation of intracellular transport (GO:0032387)	56	3	0.74	+	4.07	0.0413
carbohydrate derivative transport (GO:1901264)	77	4	1.01	+	3.95	0.0212
response to type II interferon (GO:0034341)	137	7	1.8	+	3.89	0.0028
lipoprotein biosynthetic process (GO:0042158)	98	5	1.29	+	3.88	0.0111
regulation of synaptic vesicle exocytosis (GO:2000300)	59	3	0.78	+	3.87	0.0467
protein K63-linked ubiquitination (GO:0070534)	60	3	0.79	+	3.8	0.0486
hematopoietic progenitor cell differentiation (GO:0002244)	141	7	1.85	+	3.78	0.00325
regulation of protein localization to nucleus (GO:1900180)	164	8	2.16	+	3.71	0.00188
regulation of DNA-templated transcription elongation (GO:0032784)	83	4	1.09	+	3.67	0.0267
negative regulation of amide metabolic process (GO:0034249)	148	7	1.95	+	3.6	0.0042
negative regulation of leukocyte proliferation (GO:0070664)	127	6	1.67	+	3.59	0.00788
regulation of neurotransmitter secretion (GO:0046928)	106	5	1.39	+	3.59	0.0149
circadian rhythm (GO:0007623)	150	7	1.97	+	3.55	0.0045
skin epidermis development (GO:0098773)	151	7	1.99	+	3.53	0.00466
positive regulation of mRNA catabolic process (GO:0061014)	88	4	1.16	+	3.46	0.0319
biomineral tissue development (GO:0031214)	110	5	1.45	+	3.46	0.0172
myeloid cell development (GO:0061515)	91	4	1.2	+	3.34	0.0353
glycolipid metabolic process (GO:0006664)	93	4	1.22	+	3.27	0.0377
negative regulation of mRNA metabolic process (GO:1903312)	93	4	1.22	+	3.27	0.0377
liposaccharide metabolic process (GO:1903509)	94	4	1.24	+	3.24	0.0389
phosphatidylinositol biosynthetic process (GO:0006661)	96	4	1.26	+	3.17	0.0414
negative regulation of mononuclear cell proliferation (GO:0032945)	121	5	1.59	+	3.14	0.0244
negative regulation of myeloid cell differentiation (GO:0045638)	97	4	1.28	+	3.14	0.0427
stem cell population maintenance (GO:0019827)	146	6	1.92	+	3.13	0.0146
regulation of RNA stability (GO:0043487)	173	7	2.27	+	3.08	0.00929
lipoprotein metabolic process (GO:0042157)	124	5	1.63	+	3.07	0.0266
nucleobase-containing compound transport (GO:0015931)	199	8	2.62	+	3.06	0.00579
negative regulation of translation (GO:0017148)	125	5	1.64	+	3.04	0.0274
maintenance of cell number (GO:0098727)	151	6	1.99	+	3.02	0.0168
regulation of neurotransmitter transport (GO:0051588)	126	5	1.66	+	3.02	0.0282
regulation of macroautophagy (GO:0016241)	126	5	1.66	+	3.02	0.0282
glycerophospholipid biosynthetic process (GO:0046474)	155	6	2.04	+	2.94	0.0188
positive regulation of neuron projection development (GO:0010976)	233	9	3.06	+	2.94	0.00451
membrane lipid biosynthetic process (GO:0046467)	130	5	1.71	+	2.93	0.0316
anterior/posterior pattern specification (GO:0009952)	235	9	3.09	+	2.91	0.00476
regulation of mRNA stability (GO:0043488)	158	6	2.08	+	2.89	0.0204
erythrocyte homeostasis (GO:0034101)	133	5	1.75	+	2.86	0.0342
monoatomic anion transport (GO:0006820)	134	5	1.76	+	2.84	0.0351
amino acid transport (GO:0006865)	137	5	1.8	+	2.78	0.038
myeloid leukocyte differentiation (GO:0002573)	172	6	2.26	+	2.65	0.029
myeloid cell homeostasis (GO:0002262)	172	6	2.26	+	2.65	0.029
phospholipid biosynthetic process (GO:0008654)	203	7	2.67	+	2.62	0.0201
regulation of myeloid cell differentiation (GO:0045637)	233	8	3.06	+	2.61	0.0137
myeloid cell differentiation (GO:0030099)	331	11	4.35	+	2.53	0.00531
regulation of mRNA catabolic process (GO:0061013)	181	6	2.38	+	2.52	0.0356
glycerolipid biosynthetic process (GO:0045017)	188	6	2.47	+	2.43	0.0414
skeletal system development (GO:0001501)	510	16	6.7	+	2.39	0.00151
regulation of hemopoiesis (GO:1903706)	447	14	5.88	+	2.38	0.00297
cellular response to abiotic stimulus (GO:0071214)	295	9	3.88	+	2.32	0.0183
cellular response to environmental stimulus (GO:0104004)	295	9	3.88	+	2.32	0.0183
immune response-regulating cell surface receptor signaling pathway (GO:0002768)	230	7	3.02	+	2.32	0.0356
embryonic organ morphogenesis (GO:0048562)	330	10	4.34	+	2.31	0.0138
regulation of leukocyte proliferation (GO:0070663)	306	9	4.02	+	2.24	0.0224
skin development (GO:0043588)	308	9	4.05	+	2.22	0.0232
rhythmic process (GO:0048511)	276	8	3.63	+	2.2	0.0326
morphogenesis of an epithelium (GO:0002009)	530	15	6.97	+	2.15	0.00604
regulation of leukocyte differentiation (GO:1902105)	360	10	4.73	+	2.11	0.0309
positive regulation of cellular catabolic process (GO:0031331)	334	9	4.39	+	2.05	0.0467
regulation of T cell activation (GO:0050863)	409	11	5.38	+	2.05	0.0258
positive regulation of cell projection organization (GO:0031346)	458	12	6.02	+	1.99	0.0224
regionalization (GO:0003002)	430	11	5.65	+	1.95	0.0328
ubiquitin-dependent protein catabolic process (GO:0006511)	476	12	6.26	+	1.92	0.0383
hemopoiesis (GO:0030097)	794	20	10.44	+	1.92	0.00642
modification-dependent protein catabolic process (GO:0019941)	488	12	6.42	+	1.87	0.0414
modification-dependent macromolecule catabolic process (GO:0043632)	498	12	6.55	+	1.83	0.0444
innate immune response (GO:0045087)	748	18	9.83	+	1.83	0.014
Unclassified (UNCLASSIFIED)	1236	29	16.25	+	1.78	0.00294
regulation of catabolic process (GO:0009894)	982	23	12.91	+	1.78	0.00924
tissue morphogenesis (GO:0048729)	642	15	8.44	+	1.78	0.0334
regulation of leukocyte activation (GO:0002694)	622	14	8.18	+	1.71	0.0491
regulation of plasma membrane bounded cell projection organization (GO:0120035)	774	17	10.18	+	1.67	0.0372
positive regulation of nucleobase-containing compound metabolic process (GO:0045935)	1973	41	25.94	+	1.58	0.00367
negative regulation of developmental process (GO:0051093)	1015	21	13.34	+	1.57	0.0469
regulation of cell development (GO:0060284)	968	20	12.73	+	1.57	0.044
animal organ morphogenesis (GO:0009887)	1074	22	14.12	+	1.56	0.0394
negative regulation of gene expression (GO:0010629)	1028	21	13.51	+	1.55	0.0487
regulation of multicellular organismal development (GO:2000026)	1592	32	20.93	+	1.53	0.0166
regulation of cell differentiation (GO:0045595)	1700	34	22.35	+	1.52	0.0148
negative regulation of RNA metabolic process (GO:0051253)	1361	27	17.89	+	1.51	0.0362
positive regulation of RNA metabolic process (GO:0051254)	1757	34	23.1	+	1.47	0.0285
regulation of programmed cell death (GO:0043067)	1655	32	21.76	+	1.47	0.0325
regulation of apoptotic process (GO:0042981)	1604	31	21.09	+	1.47	0.0308
positive regulation of developmental process (GO:0051094)	1515	29	19.92	+	1.46	0.0463
negative regulation of macromolecule biosynthetic process (GO:0010558)	2065	39	27.15	+	1.44	0.0252
negative regulation of cellular biosynthetic process (GO:0031327)	2124	40	27.92	+	1.43	0.0212
negative regulation of biosynthetic process (GO:0009890)	2147	40	28.23	+	1.42	0.0279
regulation of developmental process (GO:0050793)	2646	48	34.79	+	1.38	0.0228
regulation of RNA metabolic process (GO:0051252)	3505	63	46.08	+	1.37	0.00957
positive regulation of cellular metabolic process (GO:0031325)	3427	61	45.05	+	1.35	0.0142
negative regulation of cellular metabolic process (GO:0031324)	2587	46	34.01	+	1.35	0.0346
positive regulation of nitrogen compound metabolic process (GO:0051173)	2999	53	39.43	+	1.34	0.0249
anatomical structure development (GO:0048856)	5507	97	72.4	+	1.34	0.0013
regulation of nucleobase-containing compound metabolic process (GO:0019219)	3806	67	50.04	+	1.34	0.0122
regulation of DNA-templated transcription (GO:0006355)	3185	56	41.87	+	1.34	0.0231
regulation of RNA biosynthetic process (GO:2001141)	3196	56	42.02	+	1.33	0.0235
developmental process (GO:0032502)	5880	103	77.3	+	1.33	0.00103
cell differentiation (GO:0030154)	3847	67	50.57	+	1.32	0.0156
cellular developmental process (GO:0048869)	3848	67	50.59	+	1.32	0.0156
positive regulation of biosynthetic process (GO:0009891)	2707	47	35.59	+	1.32	0.0476
regulation of gene expression (GO:0010468)	4736	82	62.26	+	1.32	0.00623
regulation of macromolecule biosynthetic process (GO:0010556)	4863	84	63.93	+	1.31	0.00664
regulation of biosynthetic process (GO:0009889)	5065	87	66.59	+	1.31	0.00606
positive regulation of metabolic process (GO:0009893)	3808	65	50.06	+	1.3	0.0235
system development (GO:0048731)	3519	60	46.26	+	1.3	0.0356
positive regulation of macromolecule metabolic process (GO:0010604)	3461	59	45.5	+	1.3	0.0346
regulation of cellular biosynthetic process (GO:0031326)	5021	85	66.01	+	1.29	0.011
regulation of cellular metabolic process (GO:0031323)	5927	99	77.92	+	1.27	0.00754
multicellular organism development (GO:0007275)	4310	71	56.66	+	1.25	0.0371
regulation of macromolecule metabolic process (GO:0060255)	6031	99	79.29	+	1.25	0.0117
regulation of metabolic process (GO:0019222)	6551	107	86.12	+	1.24	0.00955
regulation of nitrogen compound metabolic process (GO:0051171)	5404	87	71.04	+	1.22	0.0332
regulation of primary metabolic process (GO:0080090)	5594	89	73.54	+	1.21	0.0415
biological_process (GO:0008150)	20747	260	272.75	-	0.95	0.00294
response to stimulus (GO:0050896)	8811	91	115.83	-	0.79	0.00301
signaling (GO:0023052)	5307	54	69.77	-	0.77	0.0317
cell communication (GO:0007154)	5475	55	71.98	-	0.76	0.0235
signal transduction (GO:0007165)	5007	50	65.82	-	0.76	0.0282
system process (GO:0003008)	2798	17	36.78	-	0.46	0.000231
nervous system process (GO:0050877)	2224	10	29.24	-	0.34	4.31e-05
G protein-coupled receptor signaling pathway (GO:0007186)	1904	7	25.03	-	0.28	2.87e-05
membrane organization (GO:0061024)	689	2	9.06	-	0.22	0.00983
small molecule biosynthetic process (GO:0044283)	446	1	5.86	-	0.17	0.0336
protein maturation (GO:0051604)	466	1	6.13	-	0.16	0.0348
organic hydroxy compound metabolic process (GO:1901615)	469	1	6.17	-	0.16	0.0352
detection of stimulus (GO:0051606)	805	1	10.58	-	0.09	0.000635
sensory perception (GO:0007600)	1669	2	21.94	-	0.09	1.04e-07
